# Supplementary material for: Parasitism of Hymenoepimecis manauara Pádua & Oliveira (Hymenoptera: Ichneumonidae: Pimplinae) on Leucauge henryi Mello-Leitão (Araneae: Tetragnathidae) in Brazilian Amazonian
Source: Biodivers Data J. 2016 Dec 22;(4):e11219. doi: 10.3897/BDJ.4.e11219 (PMC5267549; doi:10.3897/BDJ.4.e11219)
Supplement: XML Treatment for Hymenoepimecis manauara [file BDJ.4.e11219-treatment1.xml]

<!DOCTYPE tp:taxon-treatment
  PUBLIC "-//TaxonX//DTD Taxonomic Treatment Publishing DTD v0 20100105//EN" "tax-treatment-NSO.dtd">
<tp:taxon-treatment xmlns:tp="http://www.plazi.org/taxpub"><tp:treatment-meta><mixed-citation publication-type="journal"><person-group><name><surname>Pádua</surname><given-names>Diego Galvão</given-names></name><name><surname>Salvatierra</surname><given-names>Lidianne</given-names></name><name><surname>Sobczak</surname><given-names>Jober Fernando</given-names></name><name><surname>Oliveira</surname><given-names>Marcio Luiz</given-names></name></person-group><article-title>Parasitism of <italic><tp:taxon-name><tp:taxon-name-part taxon-name-part-type="genus">Hymenoepimecis</tp:taxon-name-part> <tp:taxon-name-part taxon-name-part-type="species">manauara</tp:taxon-name-part></tp:taxon-name></italic> Pádua &amp; Oliveira (<tp:taxon-name><tp:taxon-name-part taxon-name-part-type="order">Hymenoptera</tp:taxon-name-part></tp:taxon-name>: <tp:taxon-name><tp:taxon-name-part taxon-name-part-type="family">Ichneumonidae</tp:taxon-name-part></tp:taxon-name>: <tp:taxon-name><tp:taxon-name-part taxon-name-part-type="subfamily">Pimplinae</tp:taxon-name-part></tp:taxon-name>) on <italic><tp:taxon-name><tp:taxon-name-part taxon-name-part-type="genus">Leucauge</tp:taxon-name-part> <tp:taxon-name-part taxon-name-part-type="species">henryi</tp:taxon-name-part></tp:taxon-name></italic> Mello-Leitão (<tp:taxon-name><tp:taxon-name-part taxon-name-part-type="order">Araneae</tp:taxon-name-part></tp:taxon-name>: <tp:taxon-name><tp:taxon-name-part taxon-name-part-type="family">Tetragnathidae</tp:taxon-name-part></tp:taxon-name>) in Brazilian Amazonian</article-title><source>Biodivers Data J</source><day>22</day><month>12</month><year>2016</year><volume>2016</volume><issue>4</issue><pub-id pub-id-type="doi">10.3897/BDJ.4.e11219</pub-id></mixed-citation></tp:treatment-meta><tp:nomenclature><tp:taxon-name><tp:taxon-name-part taxon-name-part-type="genus">Hymenoepimecis</tp:taxon-name-part> <tp:taxon-name-part taxon-name-part-type="species">manauara</tp:taxon-name-part><object-id xmlns:xlink="http://www.w3.org/1999/xlink" content-type="zoobank" xlink:type="simple" object-id-type="ZooBank">urn:lsid:zoobank.org:pub:6857F19D-44C3-4264-9E89-A4232D62D23E</object-id></tp:taxon-name><tp:taxon-authority>Pádua &amp; Oliveira, 2015</tp:taxon-authority></tp:nomenclature><tp:treatment-sec sec-type="materials"><title>Materials</title><list list-type="alpha-lower" list-content="occurrences"><list-item><p><bold>Type status:</bold> <named-content xmlns:xlink="http://www.w3.org/1999/xlink" content-type="dwc:typeStatus" xlink:type="simple">Other material</named-content>. <bold>Occurrence:</bold> occurrenceRemarks: <named-content xmlns:xlink="http://www.w3.org/1999/xlink" content-type="dwc:occurrenceRemarks" xlink:type="simple">Found near Acará Stream, Adolph Ducke Reserve, Manaus, Amazonas</named-content>; individualCount: <named-content xmlns:xlink="http://www.w3.org/1999/xlink" content-type="dwc:individualCount" xlink:type="simple">1</named-content>; sex: <named-content xmlns:xlink="http://www.w3.org/1999/xlink" content-type="dwc:sex" xlink:type="simple">female</named-content>; lifeStage: <named-content xmlns:xlink="http://www.w3.org/1999/xlink" content-type="dwc:lifeStage" xlink:type="simple">adult</named-content>; occurrenceStatus: <named-content xmlns:xlink="http://www.w3.org/1999/xlink" content-type="dwc:occurrenceStatus" xlink:type="simple">present</named-content>; preparations: <named-content xmlns:xlink="http://www.w3.org/1999/xlink" content-type="dwc:preparations" xlink:type="simple">pinned</named-content>; disposition: <named-content xmlns:xlink="http://www.w3.org/1999/xlink" content-type="dwc:disposition" xlink:type="simple">in collection at INPA</named-content>; occurrenceID: <named-content xmlns:xlink="http://www.w3.org/1999/xlink" content-type="dwc:occurrenceID" xlink:type="simple">urn:lsid:zoobank.org:pub:6857F19D-44C3-4264-9E89-A4232D62D23E</named-content>; <bold>Taxon:</bold> taxonID: <named-content xmlns:xlink="http://www.w3.org/1999/xlink" content-type="dwc:taxonID" xlink:type="simple">http://www.gbif.org/species/8477686</named-content>; scientificName: <named-content xmlns:xlink="http://www.w3.org/1999/xlink" content-type="dwc:scientificName" xlink:type="simple"><italic><tp:taxon-name><tp:taxon-name-part taxon-name-part-type="genus">Hymenoepimecis</tp:taxon-name-part> <tp:taxon-name-part taxon-name-part-type="species">manauara</tp:taxon-name-part></tp:taxon-name></italic> Pádua &amp; Oliveira, 2015</named-content>; acceptedNameUsage: <named-content xmlns:xlink="http://www.w3.org/1999/xlink" content-type="dwc:acceptedNameUsage" xlink:type="simple"><tp:taxon-name><tp:taxon-name-part taxon-name-part-type="genus">Hymenoepimecis</tp:taxon-name-part> <tp:taxon-name-part taxon-name-part-type="species">manauara</tp:taxon-name-part></tp:taxon-name></named-content>; parentNameUsage: <named-content xmlns:xlink="http://www.w3.org/1999/xlink" content-type="dwc:parentNameUsage" xlink:type="simple"><tp:taxon-name><tp:taxon-name-part taxon-name-part-type="family">Ichneumonidae</tp:taxon-name-part></tp:taxon-name></named-content>; originalNameUsage: <named-content xmlns:xlink="http://www.w3.org/1999/xlink" content-type="dwc:originalNameUsage" xlink:type="simple"><tp:taxon-name><tp:taxon-name-part taxon-name-part-type="genus">Hymenoepimecis</tp:taxon-name-part> <tp:taxon-name-part taxon-name-part-type="species">manauara</tp:taxon-name-part></tp:taxon-name> Pádua &amp; Oliveira, 2015</named-content>; nameAccordingTo: <named-content xmlns:xlink="http://www.w3.org/1999/xlink" content-type="dwc:nameAccordingTo" xlink:type="simple">Pádua, Diego G., Oliveira, Marcio L., Onody, Helena C., Sobczak, Jober F., Sääksjärvi, Ilari E., Gómez, Isrrael C. (2015): The Brazilian Amazonian species of <italic><tp:taxon-name><tp:taxon-name-part taxon-name-part-type="genus">Hymenoepimecis</tp:taxon-name-part></tp:taxon-name></italic> Viereck, 1912 (<tp:taxon-name><tp:taxon-name-part taxon-name-part-type="order">Hymenoptera</tp:taxon-name-part></tp:taxon-name>: <tp:taxon-name><tp:taxon-name-part taxon-name-part-type="family">Ichneumonidae</tp:taxon-name-part></tp:taxon-name>: <tp:taxon-name><tp:taxon-name-part taxon-name-part-type="subfamily">Pimplinae</tp:taxon-name-part></tp:taxon-name>). Zootaxa 4058 (2): 175-194, DOI: http://dx.doi.org/10.11646/zootaxa.4058.2.2</named-content>; namePublishedIn: <named-content xmlns:xlink="http://www.w3.org/1999/xlink" content-type="dwc:namePublishedIn" xlink:type="simple">Pádua, Diego G., Oliveira, Marcio L., Onody, Helena C., Sobczak, Jober F., Sääksjärvi, Ilari E., Gómez, Isrrael C. (2015): The Brazilian Amazonian species of <tp:taxon-name><tp:taxon-name-part taxon-name-part-type="genus">Hymenoepimecis</tp:taxon-name-part></tp:taxon-name> Viereck, 1912 (<tp:taxon-name><tp:taxon-name-part taxon-name-part-type="order">Hymenoptera</tp:taxon-name-part></tp:taxon-name>: <tp:taxon-name><tp:taxon-name-part taxon-name-part-type="family">Ichneumonidae</tp:taxon-name-part></tp:taxon-name>: <tp:taxon-name><tp:taxon-name-part taxon-name-part-type="subfamily">Pimplinae</tp:taxon-name-part></tp:taxon-name>). Zootaxa 4058 (2): 175-194, DOI: http://dx.doi.org/10.11646/zootaxa.4058.2.2</named-content>; higherClassification: <named-content xmlns:xlink="http://www.w3.org/1999/xlink" content-type="dwc:higherClassification" xlink:type="simple"><tp:taxon-name><tp:taxon-name-part taxon-name-part-type="kingdom">Animalia</tp:taxon-name-part></tp:taxon-name></named-content>; kingdom: <named-content xmlns:xlink="http://www.w3.org/1999/xlink" content-type="dwc:kingdom" xlink:type="simple"><tp:taxon-name><tp:taxon-name-part taxon-name-part-type="kingdom">Animalia</tp:taxon-name-part></tp:taxon-name></named-content>; phylum: <named-content xmlns:xlink="http://www.w3.org/1999/xlink" content-type="dwc:phylum" xlink:type="simple"><tp:taxon-name><tp:taxon-name-part taxon-name-part-type="phylum">Arthropoda</tp:taxon-name-part></tp:taxon-name></named-content>; class: <named-content xmlns:xlink="http://www.w3.org/1999/xlink" content-type="dwc:class" xlink:type="simple"><tp:taxon-name><tp:taxon-name-part taxon-name-part-type="class">Insecta</tp:taxon-name-part></tp:taxon-name></named-content>; order: <named-content xmlns:xlink="http://www.w3.org/1999/xlink" content-type="dwc:order" xlink:type="simple"><tp:taxon-name><tp:taxon-name-part taxon-name-part-type="order">Hymenoptera</tp:taxon-name-part></tp:taxon-name></named-content>; family: <named-content xmlns:xlink="http://www.w3.org/1999/xlink" content-type="dwc:family" xlink:type="simple"><tp:taxon-name><tp:taxon-name-part taxon-name-part-type="family">Ichneumonidae</tp:taxon-name-part></tp:taxon-name></named-content>; genus: <named-content xmlns:xlink="http://www.w3.org/1999/xlink" content-type="dwc:genus" xlink:type="simple"><tp:taxon-name><tp:taxon-name-part taxon-name-part-type="genus">Hymenoepimecis</tp:taxon-name-part></tp:taxon-name></named-content>; specificEpithet: <named-content xmlns:xlink="http://www.w3.org/1999/xlink" content-type="dwc:specificEpithet" xlink:type="simple"><tp:taxon-name><tp:taxon-name-part taxon-name-part-type="species">manauara</tp:taxon-name-part></tp:taxon-name></named-content>; taxonRank: <named-content xmlns:xlink="http://www.w3.org/1999/xlink" content-type="dwc:taxonRank" xlink:type="simple">species</named-content>; scientificNameAuthorship: <named-content xmlns:xlink="http://www.w3.org/1999/xlink" content-type="dwc:scientificNameAuthorship" xlink:type="simple">Pádua &amp; Oliveira, 2015</named-content>; nomenclaturalCode: <named-content xmlns:xlink="http://www.w3.org/1999/xlink" content-type="dwc:nomenclaturalCode" xlink:type="simple">ICZN</named-content>; taxonomicStatus: <named-content xmlns:xlink="http://www.w3.org/1999/xlink" content-type="dwc:taxonomicStatus" xlink:type="simple">accepted</named-content>; <bold>Location:</bold> higherGeographyID: <named-content xmlns:xlink="http://www.w3.org/1999/xlink" content-type="dwc:higherGeographyID" xlink:type="simple">TGN: 1022014</named-content>; higherGeography: <named-content xmlns:xlink="http://www.w3.org/1999/xlink" content-type="dwc:higherGeography" xlink:type="simple">Brazil</named-content>; continent: <named-content xmlns:xlink="http://www.w3.org/1999/xlink" content-type="dwc:continent" xlink:type="simple">South America</named-content>; country: <named-content xmlns:xlink="http://www.w3.org/1999/xlink" content-type="dwc:country" xlink:type="simple">Brazil</named-content>; countryCode: <named-content xmlns:xlink="http://www.w3.org/1999/xlink" content-type="dwc:countryCode" xlink:type="simple">TGN: 1000047</named-content>; stateProvince: <named-content xmlns:xlink="http://www.w3.org/1999/xlink" content-type="dwc:stateProvince" xlink:type="simple">Amazonas</named-content>; county: <named-content xmlns:xlink="http://www.w3.org/1999/xlink" content-type="dwc:county" xlink:type="simple">Manaus</named-content>; locality: <named-content xmlns:xlink="http://www.w3.org/1999/xlink" content-type="dwc:locality" xlink:type="simple">Adolph Ducke Reserve</named-content>; verbatimLocality: <named-content xmlns:xlink="http://www.w3.org/1999/xlink" content-type="dwc:verbatimLocality" xlink:type="simple">Acará stream, Adolph Ducke Reserve</named-content>; verbatimCoordinates: <named-content xmlns:xlink="http://www.w3.org/1999/xlink" content-type="dwc:verbatimCoordinates" xlink:type="simple">2 52 60S 59 58 00W</named-content>; verbatimCoordinateSystem: <named-content xmlns:xlink="http://www.w3.org/1999/xlink" content-type="dwc:verbatimCoordinateSystem" xlink:type="simple">degrees decimal minutes</named-content>; decimalLatitude: <named-content xmlns:xlink="http://www.w3.org/1999/xlink" content-type="dwc:decimalLatitude" xlink:type="simple">-2.1994</named-content>; decimalLongitude: <named-content xmlns:xlink="http://www.w3.org/1999/xlink" content-type="dwc:decimalLongitude" xlink:type="simple">-57.3806</named-content>; <bold>Identification:</bold> identifiedBy: <named-content xmlns:xlink="http://www.w3.org/1999/xlink" content-type="dwc:identifiedBy" xlink:type="simple">D. G. Pádua</named-content>; dateIdentified: <named-content xmlns:xlink="http://www.w3.org/1999/xlink" content-type="dwc:dateIdentified" xlink:type="simple">2016</named-content>; identificationReferences: <named-content xmlns:xlink="http://www.w3.org/1999/xlink" content-type="dwc:identificationReferences" xlink:type="simple">Pádua, Diego G., Oliveira, Marcio L., Onody, Helena C., Sobczak, Jober F., Sääksjärvi, Ilari E., Gómez, Isrrael C. (2015): The Brazilian Amazonian species of <italic><tp:taxon-name><tp:taxon-name-part taxon-name-part-type="genus">Hymenoepimecis</tp:taxon-name-part></tp:taxon-name></italic> Viereck, 1912 (<tp:taxon-name><tp:taxon-name-part taxon-name-part-type="order">Hymenoptera</tp:taxon-name-part></tp:taxon-name>: <tp:taxon-name><tp:taxon-name-part taxon-name-part-type="family">Ichneumonidae</tp:taxon-name-part></tp:taxon-name>: <tp:taxon-name><tp:taxon-name-part taxon-name-part-type="subfamily">Pimplinae</tp:taxon-name-part></tp:taxon-name>). Zootaxa 4058 (2): 175-194, DOI: http://dx.doi.org/10.11646/zootaxa.4058.2.2</named-content></p></list-item></list></tp:treatment-sec><tp:treatment-sec sec-type="Distribution"><title>Distribution</title><p>This species is known from Brazil in Amazonas, Pará and Rondônia states (<xref ref-type="bibr" rid="B3452074">Pádua et al. 2015</xref>).</p></tp:treatment-sec><ref-list><ref id="B3452074"><element-citation xmlns:xlink="http://www.w3.org/1999/xlink" publication-type="article" xlink:type="simple"><person-group person-group-type="author"><name name-style="western"><surname>Pádua</surname><given-names>D. G.</given-names></name><name name-style="western"><surname>Oliveira</surname><given-names>M. L.</given-names></name><name name-style="western"><surname>Onody</surname><given-names>H. C.</given-names></name><name name-style="western"><surname>Sobczak</surname><given-names>J. F.</given-names></name><name name-style="western"><surname>Sääksjärvi</surname><given-names>I. E.</given-names></name><name name-style="western"><surname>Gómez</surname><given-names>I. C.</given-names></name></person-group><year>2015</year><article-title>The Brazilian Amazonian species of <italic><tp:taxon-name><tp:taxon-name-part taxon-name-part-type="genus">Hymenoepimecis</tp:taxon-name-part></tp:taxon-name></italic> Viereck, 1912 (<tp:taxon-name><tp:taxon-name-part taxon-name-part-type="order">Hymenoptera</tp:taxon-name-part></tp:taxon-name>: <tp:taxon-name><tp:taxon-name-part taxon-name-part-type="family">Ichneumonidae</tp:taxon-name-part></tp:taxon-name>: <tp:taxon-name><tp:taxon-name-part taxon-name-part-type="subfamily">Pimplinae</tp:taxon-name-part></tp:taxon-name>).</article-title><source>Zootaxa</source><volume>4058</volume><issue>2</issue><fpage>175</fpage><lpage>194</lpage><uri xlink:type="simple">http://dx.doi.org/10.11646/zootaxa.4058.2.2</uri><pub-id pub-id-type="doi">10.11646/zootaxa.4058.2.2</pub-id></element-citation></ref></ref-list></tp:taxon-treatment>
